# Supplementary material for: Strong Purifying Selection in Haploid Tissue–Specific Genes of Scots Pine Supports the Masking Theory
Source: Mol Biol Evol. 2023 Aug 11;40(8):msad183. doi: 10.1093/molbev/msad183 (PMC10457172; doi:10.1093/molbev/msad183)
Supplement: msad183_Supplementary_Data [file msad183_supplementary_data.zip]

Archive with 2 entries (2 files):
- Supplementary data 1_diversity_Kruskal_Dunn_result.txt
- Supplementary information_Cervantes et al.docx
