# Supplementary material for: Strong Purifying Selection in Haploid Tissue–Specific Genes of Scots Pine Supports the Masking Theory
Source: Mol Biol Evol. 2023 Aug 11;40(8):msad183. doi: 10.1093/molbev/msad183 (PMC10457172; doi:10.1093/molbev/msad183)
Supplement: msad183_Supplementary_Data [file msad183_supplementary_data.zip › Supplementary data 1_diversity_Kruskal_Dunn_result.txt]

# Kruskal-Wallis test follow for a pairwise Dunn test, with a Bonferroni p adjust method.
# test run in R using package rstatix https://github.com/kassambara/rstatix


####### 0-fold sites
# .y.              n statistic      df      p  method        

# 0_fold_avg_pi  1960      69.2     4 3.35e-14 Kruskal-Wallis

#  Dunn test

# .y.            group1 group2    n1    n2 statistic        p    p.adj p.adj.signif

# 0_fold_avg_pi bud    embryo   378   284     3.59  3.25e- 4 3.25e- 3 **          
# 0_fold_avg_pi bud    mega     378   332    -0.537 5.91e- 1 1   e+ 0 ns          
# 0_fold_avg_pi bud    needle   378   579    -4.60  4.16e- 6 4.16e- 5 ****        
# 0_fold_avg_pi bud    phloem   378   387    -0.892 3.72e- 1 1   e+ 0 ns          
# 0_fold_avg_pi embryo mega     284   332    -3.99  6.56e- 5 6.56e- 4 ***         
# 0_fold_avg_pi embryo needle   284   579    -8.10  5.59e-16 5.59e-15 ****        
# 0_fold_avg_pi embryo phloem   284   387    -4.44  9.08e- 6 9.08e- 5 ****        
# 0_fold_avg_pi mega   needle   332   579    -3.83  1.26e- 4 1.26e- 3 **          
# 0_fold_avg_pi mega   phloem   332   387    -0.322 7.47e- 1 1   e+ 0 ns          
# 0_fold_avg_pi needle phloem   579   387     3.65  2.59e- 4 2.59e- 3 **


############## 4-fold sites

# .y.              n statistic      df       p   method        

# 4_fold_avg_pi  1960      30.8     4 0.00000339 Kruskal-Wallis

  
#  Dunn test 

#.y.            group1 group2    n1    n2 statistic           p      p.adj p.adj.signif

# 4_fold_avg_pi bud    embryo   378   284    1.72   0.0846      0.846      ns          
# 4_fold_avg_pi bud    mega     378   332    0.0417 0.967       1          ns          
# 4_fold_avg_pi bud    needle   378   579   -3.47   0.000528    0.00528    **          
# 4_fold_avg_pi bud    phloem   378   387   -1.47   0.143       1          ns          
# 4_fold_avg_pi embryo mega     284   332   -1.64   0.102       1          ns          
# 4_fold_avg_pi embryo needle   284   579   -5.03   0.000000483 0.00000483 ****        
# 4_fold_avg_pi embryo phloem   284   387   -3.09   0.00200     0.0200     *           
# 4_fold_avg_pi mega   needle   332   579   -3.37   0.000738    0.00738    **          
# 4_fold_avg_pi mega   phloem   332   387   -1.46   0.145       1          ns          
# 4_fold_avg_pi needle phloem   579   387    1.88   0.0606      0.606      ns   


##################  ratio

# .y.         n statistic     df     p   method        
         
# pi_ratio   437      15.2     4 0.00425 Kruskal-Wallis
 
#  Dunn test 

#   .y.      group1 group2    n1    n2 statistic       p  p.adj p.adj.signif
       
# pi_ratio bud    embryo    96    88     0.127 0.899   1      ns          
# pi_ratio bud    mega      96    83    -2.37  0.0178  0.178  ns          
# pi_ratio bud    needle    96    89    -3.01  0.00265 0.0265 *           
# pi_ratio bud    phloem    96    81    -1.32  0.186   1      ns          
# pi_ratio embryo mega      88    83    -2.44  0.0146  0.146  ns          
# pi_ratio embryo needle    88    89    -3.07  0.00217 0.0217 *           
# pi_ratio embryo phloem    88    81    -1.42  0.156   1      ns          
# pi_ratio mega   needle    83    89    -0.571 0.568   1      ns          
# pi_ratio mega   phloem    83    81     0.995 0.320   1      ns          
# pi_ratio needle phloem    89    81     1.58  0.114   1      ns    
